# Supplementary material for: Antioxidant, Anti-α-Glucosidase, Antityrosinase, and Anti-Inflammatory Activities of Bioactive Components from Morus alba
Source: Antioxidants (Basel). 2022 Nov 11;11(11):2222. doi: 10.3390/antiox11112222 (PMC9686747; doi:10.3390/antiox11112222)
Supplement: Supplementary file 1 [file antioxidants-11-02222-s001.zip]

Archive with 1 entries (1 files):
- antioxidants-2025351-supplementary.pdf
